# Supplementary material for: Exploring sexual contact networks by analyzing a nationwide commercial-sex review website
Source: PLoS One. 2022 Nov 3;17(11):e0276981. doi: 10.1371/journal.pone.0276981 (PMC9632804; doi:10.1371/journal.pone.0276981)
Supplement: S1 Data — (CSV) [file pone.0276981.s001.csv]

This dataset consists of FCSW IDs, MC IDs, and store IDs, assigned in no particular order.
The ISO 3166-2 codes of the prefectures where the stores are located are also included.
FCSW-ID	MC-ID	STORE-ID	PREFECTURE
F00001	M00001	S001	JP-23
F00002	M00002	S002	JP-23
F00003	M00003	S003	JP-23
F00004	M00004	S004	JP-23
F00001	M00005	S001	JP-23
F00005	M00006	S005	JP-23
F00006	M00007	S001	JP-23
F00002	M00008	S002	JP-23
F00005	M00009	S005	JP-23
F00007	M00010	S004	JP-23
F00008	M00011	S006	JP-23
F00009	M00012	S007	JP-23
F00010	M00013	S007	JP-23
F00011	M00014	S006	JP-23
F00012	M00015	S006	JP-23
F00013	M00016	S006	JP-23
F00014	M00017	S002	JP-23
F00015	M00018	S001	JP-23
F00016	M00019	S003	JP-23
F00017	M00020	S006	JP-23
F00008	M00021	S006	JP-23
F00018	M00022	S008	JP-23
F00019	M00023	S004	JP-23
F00007	M00024	S004	JP-23
F00007	M00025	S004	JP-23
F00010	M00013	S007	JP-23
F00009	M00026	S007	JP-23
F00007	M00024	S004	JP-23
F00020	M00027	S007	JP-23
F00019	M00028	S004	JP-23
F00019	M00028	S004	JP-23
F00021	M00029	S005	JP-23
F00022	M00030	S002	JP-23
F00012	M00031	S006	JP-23
F00023	M00032	S005	JP-23
F00024	M00033	S001	JP-23
F00025	M00034	S001	JP-23
F00026	M00035	S008	JP-23
F00027	M00036	S004	JP-23
F00008	M00037	S006	JP-23
F00019	M00038	S004	JP-23
F00007	M00024	S004	JP-23
F00028	M00039	S007	JP-23
F00007	M00025	S004	JP-23
F00022	M00040	S002	JP-23
F00029	M00041	S003	JP-23
F00030	M00042	S001	JP-23
F00031	M00043	S008	JP-23
F00032	M00044	S005	JP-23
F00019	M00045	S004	JP-23
F00033	M00046	S002	JP-23
F00034	M00047	S008	JP-23
F00035	M00048	S008	JP-23
F00010	M00049	S007	JP-23
F00036	M00050	S008	JP-23
F00037	M00051	S001	JP-23
F00036	M00052	S008	JP-23
F00038	M00053	S006	JP-23
F00029	M00054	S003	JP-23
F00039	M00055	S004	JP-23
F00022	M00056	S002	JP-23
F00026	M00057	S008	JP-23
F00040	M00058	S001	JP-23
F00041	M00059	S006	JP-23
F00042	M00024	S005	JP-23
F00043	M00060	S004	JP-23
F00044	M00061	S008	JP-23
F00002	M00062	S002	JP-23
F00007	M00010	S004	JP-23
F00045	M00063	S006	JP-23
F00008	M00064	S006	JP-23
F00042	M00065	S005	JP-23
F00046	M00066	S006	JP-23
F00002	M00067	S002	JP-23
F00047	M00068	S005	JP-23
F00010	M00069	S007	JP-23
F00038	M00053	S006	JP-23
F00048	M00070	S004	JP-23
F00014	M00056	S002	JP-23
F00049	M00071	S001	JP-23
F00050	M00072	S007	JP-23
F00048	M00073	S004	JP-23
F00048	M00074	S004	JP-23
F00024	M00075	S001	JP-23
F00039	M00076	S004	JP-23
F00038	M00077	S006	JP-23
F00020	M00078	S007	JP-23
F00051	M00079	S006	JP-23
F00042	M00080	S005	JP-23
F00052	M00081	S005	JP-23
F00026	M00082	S008	JP-23
F00038	M00083	S006	JP-23
F00053	M00084	S002	JP-23
F00002	M00085	S002	JP-23
F00010	M00086	S007	JP-23
F00020	M00087	S007	JP-23
F00014	M00088	S002	JP-23
F00054	M00089	S007	JP-23
F00002	M00090	S002	JP-23
F00055	M00091	S009	JP-23
F00012	M00092	S006	JP-23
F00056	M00093	S002	JP-23
F00008	M00094	S006	JP-23
F00020	M00027	S007	JP-23
F00057	M00095	S003	JP-23
F00009	M00096	S007	JP-23
F00021	M00097	S005	JP-23
F00022	M00098	S002	JP-23
F00021	M00099	S005	JP-23
F00036	M00050	S008	JP-23
F00058	M00025	S002	JP-23
F00059	M00100	S004	JP-23
F00060	M00061	S008	JP-23
F00061	M00101	S004	JP-23
F00062	M00102	S004	JP-23
F00054	M00103	S007	JP-23
F00033	M00104	S002	JP-23
F00026	M00105	S008	JP-23
F00033	M00104	S002	JP-23
F00063	M00106	S004	JP-23
F00064	M00106	S004	JP-23
F00065	M00107	S002	JP-23
F00065	M00108	S002	JP-23
F00030	M00106	S001	JP-23
F00007	M00024	S004	JP-23
F00056	M00106	S002	JP-23
F00066	M00109	S006	JP-23
F00020	M00110	S007	JP-23
F00007	M00111	S004	JP-23
F00067	M00112	S007	JP-23
F00005	M00113	S005	JP-23
F00021	M00114	S005	JP-23
F00068	M00115	S001	JP-23
F00033	M00116	S002	JP-23
F00069	M00108	S002	JP-23
F00070	M00106	S004	JP-23
F00007	M00117	S004	JP-23
F00071	M00118	S002	JP-23
F00038	M00119	S006	JP-23
F00033	M00120	S002	JP-23
F00007	M00024	S004	JP-23
F00007	M00025	S004	JP-23
F00030	M00121	S001	JP-23
F00072	M00122	S001	JP-23
F00073	M00123	S005	JP-23
F00074	M00124	S003	JP-23
F00020	M00125	S007	JP-23
F00075	M00126	S006	JP-23
F00025	M00034	S001	JP-23
F00062	M00127	S004	JP-23
F00024	M00120	S001	JP-23
F00033	M00128	S002	JP-23
F00021	M00129	S005	JP-23
F00007	M00130	S004	JP-23
F00022	M00120	S002	JP-23
F00066	M00109	S006	JP-23
F00076	M00131	S006	JP-23
F00007	M00025	S004	JP-23
F00077	M00132	S006	JP-23
F00076	M00133	S006	JP-23
F00008	M00134	S006	JP-23
F00012	M00135	S006	JP-23
F00078	M00136	S007	JP-23
F00077	M00137	S006	JP-23
F00079	M00138	S005	JP-23
F00005	M00139	S005	JP-23
F00020	M00140	S007	JP-23
F00080	M00022	S008	JP-23
F00020	M00141	S007	JP-23
F00081	M00142	S006	JP-23
F00073	M00143	S005	JP-23
F00062	M00144	S004	JP-23
F00038	M00145	S006	JP-23
F00005	M00146	S005	JP-23
F00082	M00147	S007	JP-23
F00005	M00148	S005	JP-23
F00002	M00008	S002	JP-23
F00033	M00149	S002	JP-23
F00019	M00027	S004	JP-23
F00048	M00150	S004	JP-23
F00003	M00003	S003	JP-23
F00083	M00151	S007	JP-23
F00084	M00152	S005	JP-23
F00033	M00046	S002	JP-23
F00002	M00153	S002	JP-23
F00081	M00154	S006	JP-23
F00085	M00065	S005	JP-23
F00036	M00050	S008	JP-23
F00086	M00155	S006	JP-23
F00087	M00156	S001	JP-23
F00088	M00157	S004	JP-23
F00089	M00158	S004	JP-23
F00090	M00159	S007	JP-23
F00014	M00160	S002	JP-23
F00002	M00090	S002	JP-23
F00003	M00161	S003	JP-23
F00036	M00107	S008	JP-23
F00091	M00162	S007	JP-23
F00092	M00163	S006	JP-23
F00093	M00164	S003	JP-23
F00094	M00165	S003	JP-23
F00063	M00166	S004	JP-23
F00072	M00167	S001	JP-23
F00095	M00168	S002	JP-23
F00002	M00090	S002	JP-23
F00043	M00169	S004	JP-23
F00077	M00170	S006	JP-23
F00007	M00024	S004	JP-23
F00014	M00171	S002	JP-23
F00008	M00172	S006	JP-23
F00090	M00173	S007	JP-23
F00062	M00127	S004	JP-23
F00065	M00174	S002	JP-23
F00042	M00175	S005	JP-23
F00014	M00088	S002	JP-23
F00022	M00040	S002	JP-23
F00014	M00176	S002	JP-23
F00034	M00177	S008	JP-23
F00096	M00027	S007	JP-23
F00033	M00178	S002	JP-23
F00002	M00008	S002	JP-23
F00097	M00129	S005	JP-23
F00098	M00179	S006	JP-23
F00090	M00180	S007	JP-23
F00033	M00181	S002	JP-23
F00036	M00050	S008	JP-23
F00014	M00182	S002	JP-23
F00003	M00183	S003	JP-23
F00043	M00184	S004	JP-23
F00014	M00185	S002	JP-23
F00030	M00186	S001	JP-23
F00099	M00097	S001	JP-23
F00048	M00187	S004	JP-23
F00048	M00187	S004	JP-23
F00068	M00188	S001	JP-23
F00100	M00189	S005	JP-23
F00043	M00190	S004	JP-23
F00002	M00191	S002	JP-23
F00090	M00192	S007	JP-23
F00077	M00137	S006	JP-23
F00033	M00193	S002	JP-23
F00008	M00194	S006	JP-23
F00005	M00195	S005	JP-23
F00033	M00196	S002	JP-23
F00033	M00197	S002	JP-23
F00005	M00198	S005	JP-23
F00005	M00107	S005	JP-23
F00101	M00061	S008	JP-23
F00046	M00199	S006	JP-23
F00102	M00200	S006	JP-23
F00064	M00201	S004	JP-23
F00002	M00067	S002	JP-23
F00002	M00153	S002	JP-23
F00103	M00149	S002	JP-23
F00104	M00202	S006	JP-23
F00007	M00024	S004	JP-23
F00033	M00203	S002	JP-23
F00062	M00127	S004	JP-23
F00008	M00204	S006	JP-23
F00046	M00205	S006	JP-23
F00033	M00046	S002	JP-23
F00010	M00126	S007	JP-23
F00105	M00206	S003	JP-23
F00106	M00207	S006	JP-23
F00107	M00092	S003	JP-23
F00036	M00050	S008	JP-23
F00010	M00049	S007	JP-23
F00008	M00208	S006	JP-23
F00067	M00209	S007	JP-23
F00108	M00210	S009	JP-23
F00033	M00211	S002	JP-23
F00043	M00155	S004	JP-23
F00008	M00212	S006	JP-23
F00012	M00213	S006	JP-23
F00019	M00214	S004	JP-23
F00046	M00215	S006	JP-23
F00081	M00216	S006	JP-23
F00002	M00002	S002	JP-23
F00106	M00217	S006	JP-23
F00028	M00218	S007	JP-23
F00019	M00219	S004	JP-23
F00109	M00220	S001	JP-23
F00057	M00221	S003	JP-23
F00110	M00122	S006	JP-23
F00020	M00140	S007	JP-23
F00046	M00215	S006	JP-23
F00051	M00126	S006	JP-23
F00068	M00115	S001	JP-23
F00111	M00222	S001	JP-23
F00008	M00223	S006	JP-23
F00082	M00147	S007	JP-23
F00008	M00224	S006	JP-23
F00073	M00123	S005	JP-23
F00033	M00225	S002	JP-23
F00112	M00226	S002	JP-23
F00046	M00227	S006	JP-23
F00005	M00080	S005	JP-23
F00113	M00228	S001	JP-23
F00002	M00008	S002	JP-23
F00019	M00229	S004	JP-23
F00033	M00230	S002	JP-23
F00044	M00231	S008	JP-23
F00098	M00232	S006	JP-23
F00098	M00233	S006	JP-23
F00007	M00130	S004	JP-23
F00111	M00234	S001	JP-23
F00005	M00235	S005	JP-23
F00110	M00122	S006	JP-23
F00033	M00236	S002	JP-23
F00040	M00237	S001	JP-23
F00006	M00238	S001	JP-23
F00012	M00239	S006	JP-23
F00008	M00240	S006	JP-23
F00064	M00241	S004	JP-23
F00069	M00242	S002	JP-23
F00022	M00243	S002	JP-23
F00022	M00040	S002	JP-23
F00099	M00220	S001	JP-23
F00020	M00026	S007	JP-23
F00020	M00244	S007	JP-23
F00114	M00245	S002	JP-23
F00008	M00158	S006	JP-23
F00022	M00246	S002	JP-23
F00033	M00046	S002	JP-23
F00043	M00029	S004	JP-23
F00115	M00247	S004	JP-23
F00100	M00065	S005	JP-23
F00062	M00102	S004	JP-23
F00042	M00080	S005	JP-23
F00062	M00127	S004	JP-23
F00083	M00248	S007	JP-23
F00043	M00060	S004	JP-23
F00010	M00126	S007	JP-23
F00076	M00246	S006	JP-23
F00116	M00249	S007	JP-23
F00093	M00164	S003	JP-23
F00091	M00250	S007	JP-23
F00003	M00251	S003	JP-23
F00008	M00252	S006	JP-23
F00117	M00253	S002	JP-23
F00063	M00254	S004	JP-23
F00093	M00152	S003	JP-23
F00094	M00255	S003	JP-23
F00066	M00256	S006	JP-23
F00003	M00029	S003	JP-23
F00022	M00257	S002	JP-23
F00118	M00258	S005	JP-23
F00038	M00119	S006	JP-23
F00002	M00062	S002	JP-23
F00119	M00259	S006	JP-23
F00120	M00260	S005	JP-23
F00115	M00029	S004	JP-23
F00121	M00261	S004	JP-23
F00122	M00010	S004	JP-23
F00008	M00262	S006	JP-23
F00022	M00263	S002	JP-23
F00123	M00264	S005	JP-23
F00063	M00265	S004	JP-23
F00084	M00266	S005	JP-23
F00022	M00267	S002	JP-23
F00076	M00097	S006	JP-23
F00028	M00268	S007	JP-23
F00079	M00065	S005	JP-23
F00018	M00269	S008	JP-23
F00124	M00173	S004	JP-23
F00052	M00270	S005	JP-23
F00043	M00271	S004	JP-23
F00077	M00212	S006	JP-23
F00043	M00169	S004	JP-23
F00086	M00272	S006	JP-23
F00063	M00273	S004	JP-23
F00007	M00024	S004	JP-23
F00125	M00210	S009	JP-23
F00043	M00274	S004	JP-23
F00126	M00275	S007	JP-23
F00002	M00191	S002	JP-23
F00067	M00276	S007	JP-23
F00033	M00277	S002	JP-23
F00033	M00178	S002	JP-23
F00051	M00278	S006	JP-23
F00003	M00003	S003	JP-23
F00062	M00127	S004	JP-23
F00043	M00279	S004	JP-23
F00008	M00240	S006	JP-23
F00036	M00050	S008	JP-23
F00033	M00211	S002	JP-23
F00002	M00280	S002	JP-23
F00064	M00281	S004	JP-23
F00007	M00024	S004	JP-23
F00019	M00282	S004	JP-23
F00093	M00164	S003	JP-23
F00012	M00283	S006	JP-23
F00063	M00284	S004	JP-23
F00065	M00226	S002	JP-23
F00117	M00168	S002	JP-23
F00007	M00024	S004	JP-23
F00073	M00123	S005	JP-23
F00010	M00285	S007	JP-23
F00127	M00286	S004	JP-23
F00002	M00090	S002	JP-23
F00063	M00242	S004	JP-23
F00063	M00287	S004	JP-23
F00128	M00237	S001	JP-23
F00102	M00288	S006	JP-23
F00069	M00118	S002	JP-23
F00102	M00289	S006	JP-23
F00069	M00093	S002	JP-23
F00007	M00130	S004	JP-23
F00090	M00192	S007	JP-23
F00093	M00290	S003	JP-23
F00093	M00290	S003	JP-23
F00002	M00291	S002	JP-23
F00043	M00292	S004	JP-23
F00002	M00008	S002	JP-23
F00129	M00293	S006	JP-23
F00096	M00072	S007	JP-23
F00043	M00169	S004	JP-23
F00064	M00294	S004	JP-23
F00130	M00295	S004	JP-23
F00067	M00296	S007	JP-23
F00008	M00297	S006	JP-23
F00003	M00251	S003	JP-23
F00008	M00298	S006	JP-23
F00042	M00080	S005	JP-23
F00002	M00002	S002	JP-23
F00067	M00096	S007	JP-23
F00002	M00299	S002	JP-23
F00131	M00300	S008	JP-23
F00117	M00301	S002	JP-23
F00033	M00302	S002	JP-23
F00033	M00230	S002	JP-23
F00005	M00113	S005	JP-23
F00073	M00303	S005	JP-23
F00012	M00092	S006	JP-23
F00132	M00304	S004	JP-23
F00035	M00022	S008	JP-23
F00048	M00305	S004	JP-23
F00010	M00306	S007	JP-23
F00133	M00168	S002	JP-23
F00051	M00278	S006	JP-23
F00133	M00307	S002	JP-23
F00062	M00127	S004	JP-23
F00134	M00308	S002	JP-23
F00008	M00064	S006	JP-23
F00033	M00309	S002	JP-23
F00033	M00196	S002	JP-23
F00033	M00104	S002	JP-23
F00117	M00310	S002	JP-23
F00033	M00046	S002	JP-23
F00098	M00311	S006	JP-23
F00037	M00312	S001	JP-23
F00069	M00313	S002	JP-23
F00020	M00314	S007	JP-23
F00033	M00315	S002	JP-23
F00033	M00226	S002	JP-23
F00033	M00236	S002	JP-23
F00038	M00224	S006	JP-23
F00002	M00090	S002	JP-23
F00081	M00316	S006	JP-23
F00081	M00316	S006	JP-23
F00079	M00260	S005	JP-23
F00034	M00317	S008	JP-23
F00036	M00050	S008	JP-23
F00043	M00060	S004	JP-23
F00043	M00010	S004	JP-23
F00046	M00318	S006	JP-23
F00007	M00024	S004	JP-23
F00036	M00319	S008	JP-23
F00131	M00320	S008	JP-23
F00133	M00321	S002	JP-23
F00133	M00321	S002	JP-23
F00098	M00202	S006	JP-23
F00007	M00130	S004	JP-23
F00062	M00127	S004	JP-23
F00084	M00322	S005	JP-23
F00007	M00024	S004	JP-23
F00064	M00323	S004	JP-23
F00115	M00324	S004	JP-23
F00007	M00325	S004	JP-23
F00033	M00326	S002	JP-23
F00038	M00053	S006	JP-23
F00104	M00327	S006	JP-23
F00064	M00270	S004	JP-23
F00020	M00126	S007	JP-23
F00056	M00168	S002	JP-23
F00064	M00328	S004	JP-23
F00069	M00242	S002	JP-23
F00131	M00329	S008	JP-23
F00102	M00215	S006	JP-23
F00033	M00211	S002	JP-23
F00078	M00306	S007	JP-23
F00002	M00191	S002	JP-23
F00038	M00119	S006	JP-23
F00038	M00119	S006	JP-23
F00115	M00330	S004	JP-23
F00003	M00003	S003	JP-23
F00135	M00261	S004	JP-23
F00136	M00331	S003	JP-23
F00052	M00260	S005	JP-23
F00022	M00332	S002	JP-23
F00007	M00024	S004	JP-23
F00098	M00233	S006	JP-23
F00042	M00024	S005	JP-23
F00137	M00333	S004	JP-23
F00007	M00325	S004	JP-23
F00102	M00334	S006	JP-23
F00093	M00164	S003	JP-23
F00073	M00143	S005	JP-23
F00102	M00335	S006	JP-23
F00115	M00304	S004	JP-23
F00062	M00336	S004	JP-23
F00105	M00337	S003	JP-23
F00115	M00338	S004	JP-23
F00132	M00142	S004	JP-23
F00064	M00029	S004	JP-23
F00038	M00339	S006	JP-23
F00049	M00340	S001	JP-23
F00115	M00341	S004	JP-23
F00051	M00342	S006	JP-23
F00005	M00343	S005	JP-23
F00008	M00344	S006	JP-23
F00063	M00345	S004	JP-23
F00084	M00286	S005	JP-23
F00134	M00346	S002	JP-23
F00007	M00024	S004	JP-23
F00078	M00347	S007	JP-23
F00002	M00090	S002	JP-23
F00133	M00348	S002	JP-23
F00033	M00104	S002	JP-23
F00043	M00148	S004	JP-23
F00033	M00315	S002	JP-23
F00047	M00349	S005	JP-23
F00081	M00350	S006	JP-23
F00064	M00351	S004	JP-23
F00043	M00060	S004	JP-23
F00043	M00252	S004	JP-23
F00033	M00352	S002	JP-23
F00093	M00164	S003	JP-23
F00052	M00164	S005	JP-23
F00062	M00127	S004	JP-23
F00138	M00143	S001	JP-23
F00069	M00353	S002	JP-23
F00063	M00354	S004	JP-23
F00038	M00119	S006	JP-23
F00081	M00355	S006	JP-23
F00033	M00046	S002	JP-23
F00033	M00230	S002	JP-23
F00033	M00211	S002	JP-23
F00126	M00126	S007	JP-23
F00139	M00356	S005	JP-23
F00067	M00357	S007	JP-23
F00064	M00358	S004	JP-23
F00002	M00085	S002	JP-23
F00007	M00024	S004	JP-23
F00005	M00046	S005	JP-23
F00044	M00022	S008	JP-23
F00140	M00359	S004	JP-23
F00007	M00130	S004	JP-23
F00100	M00360	S005	JP-23
F00033	M00361	S002	JP-23
F00069	M00118	S002	JP-23
F00056	M00307	S002	JP-23
F00002	M00090	S002	JP-23
F00043	M00355	S004	JP-23
F00141	M00362	S004	JP-23
F00142	M00363	S001	JP-23
F00002	M00153	S002	JP-23
F00033	M00104	S002	JP-23
F00012	M00059	S006	JP-23
F00064	M00364	S004	JP-23
F00005	M00006	S005	JP-23
F00056	M00226	S002	JP-23
F00137	M00365	S004	JP-23
F00141	M00142	S004	JP-23
F00043	M00169	S004	JP-23
F00005	M00366	S005	JP-23
F00143	M00367	S001	JP-23
F00062	M00127	S004	JP-23
F00007	M00024	S004	JP-23
F00077	M00137	S006	JP-23
F00088	M00237	S004	JP-23
F00033	M00368	S002	JP-23
F00033	M00369	S002	JP-23
F00033	M00178	S002	JP-23
F00038	M00349	S006	JP-23
F00007	M00024	S004	JP-23
F00063	M00370	S004	JP-23
F00007	M00024	S004	JP-23
F00105	M00371	S003	JP-23
F00144	M00186	S006	JP-23
F00145	M00372	S002	JP-23
F00063	M00373	S004	JP-23
F00002	M00299	S002	JP-23
F00048	M00374	S004	JP-23
F00062	M00375	S004	JP-23
F00146	M00253	S001	JP-23
F00007	M00130	S004	JP-23
F00147	M00376	S007	JP-23
F00145	M00377	S002	JP-23
F00003	M00251	S003	JP-23
F00102	M00378	S006	JP-23
F00148	M00379	S004	JP-23
F00012	M00119	S006	JP-23
F00046	M00380	S006	JP-23
F00081	M00089	S006	JP-23
F00064	M00270	S004	JP-23
F00043	M00381	S004	JP-23
F00149	M00022	S008	JP-23
F00033	M00193	S002	JP-23
F00150	M00041	S003	JP-23
F00005	M00041	S005	JP-23
F00063	M00373	S004	JP-23
F00033	M00196	S002	JP-23
F00033	M00224	S002	JP-23
F00007	M00325	S004	JP-23
F00093	M00164	S003	JP-23
F00003	M00161	S003	JP-23
F00151	M00199	S007	JP-23
F00083	M00382	S007	JP-23
F00062	M00127	S004	JP-23
F00134	M00057	S002	JP-23
F00002	M00002	S002	JP-23
F00033	M00211	S002	JP-23
F00043	M00383	S004	JP-23
F00007	M00384	S004	JP-23
F00152	M00168	S002	JP-23
F00033	M00046	S002	JP-23
F00115	M00127	S004	JP-23
F00033	M00104	S002	JP-23
F00078	M00385	S007	JP-23
F00043	M00386	S004	JP-23
F00042	M00189	S005	JP-23
F00090	M00192	S007	JP-23
F00043	M00387	S004	JP-23
F00132	M00388	S004	JP-23
F00078	M00389	S007	JP-23
F00062	M00029	S004	JP-23
F00083	M00126	S007	JP-23
F00153	M00390	S002	JP-23
F00064	M00270	S004	JP-23
F00083	M00391	S007	JP-23
F00083	M00248	S007	JP-23
F00042	M00392	S005	JP-23
F00042	M00024	S005	JP-23
F00062	M00393	S004	JP-23
F00007	M00394	S004	JP-23
F00043	M00395	S004	JP-23
F00154	M00396	S001	JP-23
F00062	M00127	S004	JP-23
F00019	M00397	S004	JP-23
F00084	M00266	S005	JP-23
F00043	M00169	S004	JP-23
F00064	M00398	S004	JP-23
F00003	M00003	S003	JP-23
F00155	M00399	S007	JP-23
F00134	M00307	S002	JP-23
F00119	M00400	S006	JP-23
F00142	M00401	S001	JP-23
F00156	M00113	S005	JP-23
F00047	M00349	S005	JP-23
F00078	M00385	S007	JP-23
F00157	M00402	S006	JP-23
F00052	M00065	S005	JP-23
F00062	M00127	S004	JP-23
F00064	M00403	S004	JP-23
F00101	M00404	S008	JP-23
F00033	M00104	S002	JP-23
F00066	M00405	S006	JP-23
F00064	M00270	S004	JP-23
F00033	M00406	S002	JP-23
F00044	M00407	S008	JP-23
F00033	M00046	S002	JP-23
F00019	M00408	S004	JP-23
F00102	M00409	S006	JP-23
F00063	M00410	S004	JP-23
F00014	M00411	S002	JP-23
F00158	M00412	S002	JP-23
F00003	M00251	S003	JP-23
F00033	M00211	S002	JP-23
F00002	M00191	S002	JP-23
F00002	M00002	S002	JP-23
F00052	M00413	S005	JP-23
F00022	M00230	S002	JP-23
F00135	M00414	S004	JP-23
F00159	M00415	S001	JP-23
F00160	M00416	S007	JP-23
F00002	M00085	S002	JP-23
F00064	M00270	S004	JP-23
F00062	M00127	S004	JP-23
F00161	M00417	S004	JP-23
F00007	M00130	S004	JP-23
F00101	M00418	S008	JP-23
F00063	M00400	S004	JP-23
F00153	M00419	S002	JP-23
F00049	M00420	S001	JP-23
F00162	M00421	S004	JP-23
F00065	M00422	S002	JP-23
F00102	M00254	S006	JP-23
F00093	M00164	S003	JP-23
F00063	M00423	S004	JP-23
F00073	M00424	S005	JP-23
F00140	M00425	S004	JP-23
F00062	M00426	S004	JP-23
F00063	M00261	S004	JP-23
F00033	M00427	S002	JP-23
F00163	M00428	S001	JP-23
F00043	M00286	S004	JP-23
F00033	M00046	S002	JP-23
F00073	M00349	S005	JP-23
F00012	M00429	S006	JP-23
F00033	M00224	S002	JP-23
F00063	M00354	S004	JP-23
F00096	M00430	S007	JP-23
F00102	M00055	S006	JP-23
F00048	M00431	S004	JP-23
F00164	M00432	S007	JP-23
F00019	M00252	S004	JP-23
F00165	M00433	S001	JP-23
F00160	M00126	S007	JP-23
F00083	M00434	S007	JP-23
F00144	M00435	S006	JP-23
F00033	M00196	S002	JP-23
F00158	M00388	S002	JP-23
F00033	M00226	S002	JP-23
F00069	M00436	S002	JP-23
F00007	M00325	S004	JP-23
F00093	M00164	S003	JP-23
F00033	M00315	S002	JP-23
F00033	M00224	S002	JP-23
F00033	M00211	S002	JP-23
F00033	M00437	S002	JP-23
F00096	M00438	S007	JP-23
F00101	M00191	S008	JP-23
F00002	M00002	S002	JP-23
F00067	M00112	S007	JP-23
F00096	M00306	S007	JP-23
F00139	M00439	S005	JP-23
F00033	M00440	S002	JP-23
F00066	M00405	S006	JP-23
F00002	M00090	S002	JP-23
F00115	M00441	S004	JP-23
F00063	M00400	S004	JP-23
F00166	M00442	S001	JP-23
F00167	M00047	S008	JP-23
F00043	M00060	S004	JP-23
F00002	M00191	S002	JP-23
F00002	M00090	S002	JP-23
F00002	M00090	S002	JP-23
F00042	M00024	S005	JP-23
F00033	M00309	S002	JP-23
F00003	M00003	S003	JP-23
F00050	M00443	S007	JP-23
F00033	M00444	S002	JP-23
F00062	M00127	S004	JP-23
F00145	M00445	S002	JP-23
F00065	M00406	S002	JP-23
F00135	M00127	S004	JP-23
F00003	M00446	S003	JP-23
F00064	M00270	S004	JP-23
F00153	M00447	S002	JP-23
F00168	M00390	S002	JP-23
F00048	M00448	S004	JP-23
F00033	M00224	S002	JP-23
F00005	M00449	S005	JP-23
F00169	M00437	S002	JP-23
F00033	M00437	S002	JP-23
F00002	M00002	S002	JP-23
F00163	M00450	S001	JP-23
F00170	M00451	S005	JP-23
F00050	M00126	S007	JP-23
F00153	M00224	S002	JP-23
F00003	M00452	S003	JP-23
F00033	M00211	S002	JP-23
F00049	M00453	S001	JP-23
F00052	M00270	S005	JP-23
F00002	M00002	S002	JP-23
F00033	M00454	S002	JP-23
F00171	M00455	S008	JP-23
F00084	M00360	S005	JP-23
F00033	M00369	S002	JP-23
F00066	M00456	S006	JP-23
F00003	M00457	S003	JP-23
F00084	M00286	S005	JP-23
F00094	M00286	S003	JP-23
F00069	M00458	S002	JP-23
F00172	M00459	S001	JP-23
F00062	M00127	S004	JP-23
F00007	M00460	S004	JP-23
F00173	M00461	S001	JP-23
F00007	M00462	S004	JP-23
F00174	M00463	S002	JP-23
F00002	M00002	S002	JP-23
F00104	M00464	S006	JP-23
F00174	M00168	S002	JP-23
F00156	M00439	S005	JP-23
F00048	M00465	S004	JP-23
F00066	M00405	S006	JP-23
F00005	M00113	S005	JP-23
F00012	M00112	S006	JP-23
F00033	M00104	S002	JP-23
F00007	M00466	S004	JP-23
F00005	M00451	S005	JP-23
F00047	M00467	S005	JP-23
F00033	M00211	S002	JP-23
F00153	M00468	S002	JP-23
F00077	M00469	S006	JP-23
F00002	M00191	S002	JP-23
F00003	M00251	S003	JP-23
F00063	M00470	S004	JP-23
F00064	M00323	S004	JP-23
F00062	M00127	S004	JP-23
F00162	M00471	S004	JP-23
F00175	M00472	S001	JP-23
F00169	M00473	S002	JP-23
F00012	M00474	S006	JP-23
F00160	M00416	S007	JP-23
F00081	M00475	S006	JP-23
F00007	M00130	S004	JP-23
F00176	M00476	S007	JP-23
F00135	M00477	S004	JP-23
F00068	M00478	S001	JP-23
F00177	M00479	S003	JP-23
F00042	M00024	S005	JP-23
F00012	M00480	S006	JP-23
F00007	M00460	S004	JP-23
F00081	M00481	S006	JP-23
F00007	M00130	S004	JP-23
F00064	M00482	S004	JP-23
F00093	M00483	S003	JP-23
F00022	M00484	S002	JP-23
F00063	M00127	S004	JP-23
F00022	M00437	S002	JP-23
F00145	M00437	S002	JP-23
F00067	M00296	S007	JP-23
F00052	M00065	S005	JP-23
F00001	M00485	S001	JP-23
F00064	M00208	S004	JP-23
F00043	M00486	S004	JP-23
F00065	M00487	S002	JP-23
F00019	M00488	S004	JP-23
F00052	M00489	S005	JP-23
F00135	M00490	S004	JP-23
F00042	M00024	S005	JP-23
F00064	M00491	S004	JP-23
F00118	M00492	S005	JP-23
F00012	M00493	S006	JP-23
F00001	M00148	S001	JP-23
F00052	M00494	S005	JP-23
F00069	M00495	S002	JP-23
F00063	M00127	S004	JP-23
F00102	M00378	S006	JP-23
F00134	M00226	S002	JP-23
F00001	M00496	S001	JP-23
F00146	M00497	S001	JP-23
F00064	M00498	S004	JP-23
F00102	M00499	S006	JP-23
F00003	M00003	S003	JP-23
F00042	M00500	S005	JP-23
F00113	M00501	S001	JP-23
F00178	M00502	S005	JP-23
F00062	M00503	S004	JP-23
F00012	M00504	S006	JP-23
F00003	M00457	S003	JP-23
F00109	M00505	S001	JP-23
F00005	M00439	S005	JP-23
F00052	M00506	S005	JP-23
F00007	M00507	S004	JP-23
F00043	M00508	S004	JP-23
F00062	M00509	S004	JP-23
F00069	M00168	S002	JP-23
F00179	M00510	S004	JP-23
F00042	M00024	S005	JP-23
F00005	M00511	S005	JP-23
F00113	M00505	S001	JP-23
F00081	M00481	S006	JP-23
F00022	M00263	S002	JP-23
F00180	M00512	S006	JP-23
F00181	M00513	S005	JP-23
F00005	M00139	S005	JP-23
F00012	M00514	S006	JP-23
F00067	M00276	S007	JP-23
F00049	M00505	S001	JP-23
F00019	M00515	S004	JP-23
F00055	M00516	S009	JP-23
F00052	M00517	S005	JP-23
F00005	M00518	S005	JP-23
F00039	M00519	S004	JP-23
F00152	M00520	S002	JP-23
F00007	M00460	S004	JP-23
F00182	M00168	S002	JP-23
F00118	M00521	S005	JP-23
F00166	M00522	S001	JP-23
F00135	M00414	S004	JP-23
F00137	M00523	S004	JP-23
F00052	M00524	S005	JP-23
F00052	M00065	S005	JP-23
F00064	M00323	S004	JP-23
F00183	M00525	S007	JP-23
F00022	M00484	S002	JP-23
F00135	M00394	S004	JP-23
F00065	M00226	S002	JP-23
F00184	M00047	S008	JP-23
F00007	M00526	S004	JP-23
F00151	M00527	S007	JP-23
F00012	M00097	S006	JP-23
F00048	M00528	S004	JP-23
F00003	M00003	S003	JP-23
F00048	M00305	S004	JP-23
F00042	M00024	S005	JP-23
F00185	M00497	S003	JP-23
F00113	M00505	S001	JP-23
F00048	M00529	S004	JP-23
F00152	M00520	S002	JP-23
F00147	M00530	S007	JP-23
F00014	M00185	S002	JP-23
F00096	M00508	S007	JP-23
F00111	M00051	S001	JP-23
F00043	M00060	S004	JP-23
F00037	M00531	S001	JP-23
F00005	M00356	S005	JP-23
F00052	M00532	S005	JP-23
F00141	M00533	S004	JP-23
F00052	M00534	S005	JP-23
F00042	M00024	S005	JP-23
F00014	M00182	S002	JP-23
F00089	M00535	S004	JP-23
F00014	M00182	S002	JP-23
F00042	M00536	S005	JP-23
F00024	M00505	S001	JP-23
F00012	M00429	S006	JP-23
F00064	M00323	S004	JP-23
F00186	M00531	S008	JP-23
F00005	M00537	S005	JP-23
F00052	M00186	S005	JP-23
F00042	M00538	S005	JP-23
F00067	M00306	S007	JP-23
F00043	M00508	S004	JP-23
F00150	M00539	S003	JP-23
F00084	M00540	S005	JP-23
F00185	M00541	S003	JP-23
F00145	M00168	S002	JP-23
F00050	M00147	S007	JP-23
F00127	M00542	S004	JP-23
F00024	M00543	S001	JP-23
F00024	M00544	S001	JP-23
F00187	M00545	S003	JP-23
F00024	M00546	S001	JP-23
F00037	M00547	S001	JP-23
F00005	M00548	S005	JP-23
F00113	M00549	S001	JP-23
F00043	M00060	S004	JP-23
F00084	M00360	S005	JP-23
F00188	M00550	S003	JP-23
F00188	M00550	S003	JP-23
F00141	M00100	S004	JP-23
F00024	M00336	S001	JP-23
F00062	M00304	S004	JP-23
F00062	M00551	S004	JP-23
F00153	M00552	S002	JP-23
F00067	M00306	S007	JP-23
F00005	M00553	S005	JP-23
F00113	M00549	S001	JP-23
F00188	M00554	S003	JP-23
F00005	M00555	S005	JP-23
F00070	M00556	S004	JP-23
F00005	M00557	S005	JP-23
F00113	M00558	S001	JP-23
F00152	M00520	S002	JP-23
F00005	M00175	S005	JP-23
F00019	M00559	S004	JP-23
F00064	M00560	S004	JP-23
F00005	M00041	S005	JP-23
F00118	M00521	S005	JP-23
F00052	M00517	S005	JP-23
F00042	M00024	S005	JP-23
F00062	M00280	S004	JP-23
F00138	M00561	S001	JP-23
F00064	M00562	S004	JP-23
F00113	M00563	S001	JP-23
F00152	M00520	S002	JP-23
F00147	M00564	S007	JP-23
F00170	M00164	S005	JP-23
F00113	M00565	S001	JP-23
F00118	M00566	S005	JP-23
F00189	M00567	S001	JP-23
F00063	M00568	S004	JP-23
F00118	M00569	S005	JP-23
F00151	M00570	S007	JP-23
F00141	M00155	S004	JP-23
F00062	M00571	S004	JP-23
F00188	M00572	S003	JP-23
F00043	M00573	S004	JP-23
F00190	M00173	S007	JP-23
F00142	M00574	S001	JP-23
F00062	M00575	S004	JP-23
F00062	M00354	S004	JP-23
F00014	M00576	S002	JP-23
F00101	M00319	S008	JP-23
F00191	M00577	S008	JP-23
F00141	M00578	S004	JP-23
F00188	M00571	S003	JP-23
F00063	M00579	S004	JP-23
F00024	M00580	S001	JP-23
F00147	M00581	S007	JP-23
F00042	M00024	S005	JP-23
F00192	M00582	S001	JP-23
F00064	M00583	S004	JP-23
F00193	M00097	S001	JP-23
F00194	M00097	S001	JP-23
F00195	M00467	S005	JP-23
F00050	M00525	S007	JP-23
F00188	M00584	S003	JP-23
F00050	M00285	S007	JP-23
F00113	M00585	S001	JP-23
F00109	M00220	S001	JP-23
F00064	M00586	S004	JP-23
F00109	M00097	S001	JP-23
F00063	M00587	S004	JP-23
F00043	M00588	S004	JP-23
F00019	M00589	S004	JP-23
F00154	M00396	S001	JP-23
F00024	M00590	S001	JP-23
F00191	M00317	S008	JP-23
F00166	M00591	S001	JP-23
F00135	M00280	S004	JP-23
F00196	M00383	S008	JP-23
F00179	M00592	S004	JP-23
F00063	M00593	S004	JP-23
F00109	M00594	S001	JP-23
F00049	M00595	S001	JP-23
F00179	M00596	S004	JP-23
F00150	M00597	S003	JP-23
F00171	M00320	S008	JP-23
F00197	M00598	S008	JP-23
F00035	M00319	S008	JP-23
F00198	M00599	S008	JP-23
F00063	M00304	S004	JP-23
F00062	M00304	S004	JP-23
F00003	M00003	S003	JP-23
F00080	M00317	S008	JP-23
F00062	M00600	S004	JP-23
F00007	M00601	S004	JP-23
F00062	M00575	S004	JP-23
F00063	M00602	S004	JP-23
F00150	M00603	S003	JP-23
F00064	M00604	S004	JP-23
F00184	M00320	S008	JP-23
F00196	M00598	S008	JP-23
F00063	M00605	S004	JP-23
F00145	M00606	S002	JP-23
F00199	M00607	S008	JP-23
F00043	M00270	S004	JP-23
F00109	M00608	S001	JP-23
F00007	M00609	S004	JP-23
F00200	M00610	S001	JP-23
F00201	M00319	S008	JP-23
F00202	M00320	S008	JP-23
F00062	M00280	S004	JP-23
F00196	M00022	S008	JP-23
F00064	M00611	S004	JP-23
F00063	M00593	S004	JP-23
F00203	M00047	S008	JP-23
F00042	M00612	S005	JP-23
F00191	M00613	S008	JP-23
F00118	M00614	S005	JP-23
F00042	M00615	S005	JP-23
F00062	M00616	S004	JP-23
F00064	M00617	S004	JP-23
F00137	M00618	S004	JP-23
F00135	M00280	S004	JP-23
F00064	M00617	S004	JP-23
F00135	M00619	S004	JP-23
F00062	M00620	S004	JP-23
F00195	M00474	S005	JP-23
F00042	M00437	S005	JP-23
F00043	M00060	S004	JP-23
F00127	M00621	S004	JP-23
F00055	M00622	S009	JP-23
F00043	M00060	S004	JP-23
F00141	M00208	S004	JP-23
F00124	M00208	S004	JP-23
F00019	M00208	S004	JP-23
F00137	M00623	S004	JP-23
F00145	M00624	S002	JP-23
F00141	M00624	S004	JP-23
F00043	M00625	S004	JP-23
F00067	M00296	S007	JP-23
F00043	M00588	S004	JP-23
F00151	M00285	S007	JP-23
F00185	M00541	S003	JP-23
F00137	M00626	S004	JP-23
F00067	M00276	S007	JP-23
F00019	M00379	S004	JP-23
F00082	M00147	S007	JP-23
F00055	M00627	S009	JP-23
F00019	M00628	S004	JP-23
F00127	M00629	S004	JP-23
F00067	M00630	S007	JP-23
F00063	M00631	S004	JP-23
F00050	M00525	S007	JP-23
F00067	M00276	S007	JP-23
F00063	M00632	S004	JP-23
F00142	M00630	S001	JP-23
F00204	M00633	S007	JP-23
F00043	M00634	S004	JP-23
F00151	M00635	S007	JP-23
F00067	M00276	S007	JP-23
F00067	M00630	S007	JP-23
F00141	M00636	S004	JP-23
F00007	M00637	S004	JP-23
F00151	M00570	S007	JP-23
F00151	M00570	S007	JP-23
F00141	M00638	S004	JP-23
F00043	M00639	S004	JP-23
F00043	M00060	S004	JP-23
F00050	M00640	S007	JP-23
F00205	M00641	S003	JP-23
F00122	M00634	S004	JP-23
F00062	M00642	S004	JP-23
F00145	M00520	S002	JP-23
F00014	M00520	S002	JP-23
F00151	M00635	S007	JP-23
F00198	M00525	S008	JP-23
F00082	M00147	S007	JP-23
F00206	M00643	S009	JP-23
F00096	M00276	S007	JP-23
F00162	M00637	S004	JP-23
F00127	M00644	S004	JP-23
F00067	M00276	S007	JP-23
F00142	M00645	S001	JP-23
F00151	M00635	S007	JP-23
F00082	M00147	S007	JP-23
F00067	M00630	S007	JP-23
F00062	M00646	S004	JP-23
F00137	M00647	S004	JP-23
F00127	M00648	S004	JP-23
F00037	M00649	S001	JP-23
F00101	M00650	S008	JP-23
F00067	M00276	S007	JP-23
F00207	M00651	S004	JP-23
F00019	M00652	S004	JP-23
F00127	M00171	S004	JP-23
F00067	M00630	S007	JP-23
F00043	M00249	S004	JP-23
F00062	M00653	S004	JP-23
F00096	M00654	S007	JP-23
F00167	M00022	S008	JP-23
F00137	M00655	S004	JP-23
F00151	M00570	S007	JP-23
F00082	M00147	S007	JP-23
F00124	M00656	S004	JP-23
F00121	M00657	S004	JP-23
F00067	M00630	S007	JP-23
F00063	M00658	S004	JP-23
F00141	M00659	S004	JP-23
F00050	M00660	S007	JP-23
F00067	M00630	S007	JP-23
F00147	M00661	S007	JP-23
F00024	M00662	S001	JP-23
F00105	M00663	S003	JP-23
F00082	M00147	S007	JP-23
F00067	M00664	S007	JP-23
F00140	M00665	S004	JP-23
F00208	M00047	S008	JP-23
F00151	M00570	S007	JP-23
F00096	M00654	S007	JP-23
F00024	M00666	S001	JP-23
F00179	M00667	S004	JP-23
F00162	M00668	S004	JP-23
F00067	M00669	S007	JP-23
F00062	M00670	S004	JP-23
F00127	M00671	S004	JP-23
F00062	M00672	S004	JP-23
F00209	M00673	S001	JP-23
F00151	M00570	S007	JP-23
F00127	M00648	S004	JP-23
F00147	M00276	S007	JP-23
F00137	M00674	S004	JP-23
F00096	M00654	S007	JP-23
F00067	M00675	S007	JP-23
F00151	M00570	S007	JP-23
F00135	M00676	S004	JP-23
F00096	M00654	S007	JP-23
F00096	M00677	S007	JP-23
F00043	M00678	S004	JP-23
F00096	M00654	S007	JP-23
F00082	M00147	S007	JP-23
F00210	M00679	S002	JP-23
F00067	M00276	S007	JP-23
F00179	M00680	S004	JP-23
F00082	M00681	S007	JP-23
F00151	M00570	S007	JP-23
F00199	M00607	S008	JP-23
F00024	M00682	S001	JP-23
F00067	M00276	S007	JP-23
F00135	M00683	S004	JP-23
F00067	M00684	S007	JP-23
F00067	M00685	S007	JP-23
F00050	M00660	S007	JP-23
F00024	M00686	S001	JP-23
F00043	M00279	S004	JP-23
F00101	M00022	S008	JP-23
F00062	M00687	S004	JP-23
F00050	M00688	S007	JP-23
F00179	M00689	S004	JP-23
F00207	M00690	S004	JP-23
F00141	M00691	S004	JP-23
F00035	M00022	S008	JP-23
F00035	M00022	S008	JP-23
F00043	M00692	S004	JP-23
F00124	M00693	S004	JP-23
F00135	M00694	S004	JP-23
F00067	M00695	S007	JP-23
F00124	M00696	S004	JP-23
F00141	M00417	S004	JP-23
F00050	M00697	S007	JP-23
F00124	M00693	S004	JP-23
F00063	M00524	S004	JP-23
F00067	M00698	S007	JP-23
F00063	M00699	S004	JP-23
F00141	M00700	S004	JP-23
F00141	M00701	S004	JP-23
F00124	M00693	S004	JP-23
F00063	M00702	S004	JP-23
F00151	M00703	S007	JP-23
F00063	M00470	S004	JP-23
F00151	M00570	S007	JP-23
F00121	M00704	S004	JP-23
F00190	M00347	S007	JP-23
F00037	M00705	S001	JP-23
F00124	M00693	S004	JP-23
F00211	M00706	S007	JP-23
F00137	M00707	S004	JP-23
F00151	M00570	S007	JP-23
F00141	M00708	S004	JP-23
F00141	M00709	S004	JP-23
F00141	M00710	S004	JP-23
F00162	M00471	S004	JP-23
F00151	M00601	S007	JP-23
F00124	M00693	S004	JP-23
F00067	M00664	S007	JP-23
F00082	M00087	S007	JP-23
F00063	M00711	S004	JP-23
F00019	M00712	S004	JP-23
F00082	M00713	S007	JP-23
F00124	M00693	S004	JP-23
F00082	M00714	S007	JP-23
F00212	M00715	S010	JP-05
F00212	M00716	S010	JP-05
F00213	M00717	S010	JP-05
F00214	M00718	S010	JP-05
F00215	M00719	S011	JP-05
F00216	M00720	S011	JP-05
F00217	M00721	S011	JP-05
F00216	M00722	S011	JP-05
F00218	M00723	S010	JP-05
F00219	M00724	S010	JP-05
F00218	M00725	S010	JP-05
F00220	M00726	S011	JP-05
F00221	M00727	S011	JP-05
F00222	M00728	S011	JP-05
F00223	M00729	S010	JP-05
F00224	M00730	S011	JP-05
F00225	M00731	S011	JP-05
F00225	M00732	S011	JP-05
F00223	M00733	S010	JP-05
F00226	M00734	S010	JP-05
F00227	M00735	S010	JP-05
F00227	M00736	S010	JP-05
F00223	M00737	S010	JP-05
F00228	M00738	S010	JP-05
F00223	M00739	S010	JP-05
F00218	M00740	S010	JP-05
F00229	M00741	S010	JP-05
F00223	M00742	S010	JP-05
F00214	M00743	S010	JP-05
F00230	M00738	S010	JP-05
F00221	M00744	S011	JP-05
F00231	M00745	S011	JP-05
F00232	M00746	S011	JP-05
F00228	M00747	S010	JP-05
F00223	M00748	S010	JP-05
F00223	M00749	S010	JP-05
F00233	M00750	S010	JP-05
F00220	M00751	S011	JP-05
F00219	M00752	S010	JP-05
F00234	M00752	S010	JP-05
F00227	M00753	S010	JP-05
F00235	M00754	S010	JP-05
F00215	M00729	S011	JP-05
F00217	M00755	S011	JP-05
F00231	M00756	S011	JP-05
F00213	M00757	S010	JP-05
F00236	M00758	S010	JP-05
F00237	M00759	S011	JP-05
F00238	M00760	S011	JP-05
F00233	M00761	S010	JP-05
F00237	M00762	S011	JP-05
F00236	M00763	S010	JP-05
F00236	M00764	S010	JP-05
F00234	M00765	S010	JP-05
F00224	M00766	S011	JP-05
F00213	M00767	S010	JP-05
F00224	M00768	S011	JP-05
F00227	M00753	S010	JP-05
F00213	M00730	S010	JP-05
F00239	M00769	S011	JP-05
F00213	M00764	S010	JP-05
F00226	M00770	S010	JP-05
F00213	M00771	S010	JP-05
F00213	M00740	S010	JP-05
F00227	M00772	S010	JP-05
F00213	M00773	S010	JP-05
F00240	M00774	S010	JP-05
F00234	M00774	S010	JP-05
F00225	M00775	S011	JP-05
F00223	M00776	S010	JP-05
F00227	M00777	S010	JP-05
F00224	M00778	S011	JP-05
F00238	M00779	S011	JP-05
F00226	M00780	S010	JP-05
F00224	M00781	S011	JP-05
F00225	M00782	S011	JP-05
F00241	M00783	S010	JP-05
F00234	M00784	S010	JP-05
F00242	M00785	S010	JP-05
F00242	M00785	S010	JP-05
F00218	M00723	S010	JP-05
F00243	M00786	S011	JP-05
F00234	M00787	S010	JP-05
F00216	M00788	S011	JP-05
F00214	M00757	S010	JP-05
F00243	M00789	S011	JP-05
F00218	M00790	S010	JP-05
F00217	M00791	S011	JP-05
F00234	M00792	S010	JP-05
F00216	M00793	S011	JP-05
F00244	M00794	S010	JP-05
F00216	M00795	S011	JP-05
F00245	M00745	S011	JP-05
F00230	M00796	S010	JP-05
F00218	M00725	S010	JP-05
F00213	M00797	S010	JP-05
F00227	M00734	S010	JP-05
F00213	M00798	S010	JP-05
F00216	M00799	S011	JP-05
F00231	M00730	S011	JP-05
F00217	M00800	S011	JP-05
F00213	M00801	S010	JP-05
F00218	M00723	S010	JP-05
F00243	M00802	S011	JP-05
F00240	M00752	S010	JP-05
F00242	M00752	S010	JP-05
F00223	M00803	S010	JP-05
F00244	M00740	S010	JP-05
F00240	M00804	S010	JP-05
F00213	M00805	S010	JP-05
F00223	M00806	S010	JP-05
F00226	M00807	S010	JP-05
F00226	M00780	S010	JP-05
F00218	M00808	S010	JP-05
F00216	M00722	S011	JP-05
F00218	M00809	S010	JP-05
F00230	M00810	S010	JP-05
F00243	M00811	S011	JP-05
F00213	M00812	S010	JP-05
F00226	M00730	S010	JP-05
F00226	M00813	S010	JP-05
F00242	M00814	S010	JP-05
F00246	M00815	S011	JP-05
F00247	M00807	S010	JP-05
F00216	M00816	S011	JP-05
F00248	M00817	S010	JP-05
F00242	M00803	S010	JP-05
F00249	M00818	S011	JP-05
F00246	M00819	S011	JP-05
F00227	M00820	S010	JP-05
F00227	M00821	S010	JP-05
F00250	M00822	S011	JP-05
F00230	M00823	S010	JP-05
F00251	M00824	S011	JP-05
F00216	M00793	S011	JP-05
F00252	M00760	S011	JP-05
F00251	M00825	S011	JP-05
F00223	M00826	S010	JP-05
F00232	M00827	S011	JP-05
F00223	M00748	S010	JP-05
F00223	M00828	S010	JP-05
F00242	M00778	S010	JP-05
F00223	M00829	S010	JP-05
F00248	M00830	S010	JP-05
F00242	M00831	S010	JP-05
F00247	M00734	S010	JP-05
F00242	M00814	S010	JP-05
F00227	M00832	S010	JP-05
F00253	M00833	S010	JP-05
F00254	M00834	S010	JP-05
F00246	M00756	S011	JP-05
F00230	M00835	S010	JP-05
F00230	M00740	S010	JP-05
F00255	M00836	S011	JP-05
F00242	M00837	S010	JP-05
F00223	M00838	S010	JP-05
F00230	M00839	S010	JP-05
F00256	M00840	S010	JP-05
F00257	M00729	S011	JP-05
F00227	M00777	S010	JP-05
F00223	M00841	S010	JP-05
F00212	M00842	S010	JP-05
F00223	M00843	S010	JP-05
F00223	M00747	S010	JP-05
F00218	M00844	S010	JP-05
F00242	M00845	S010	JP-05
F00258	M00846	S010	JP-05
F00242	M00847	S010	JP-05
F00259	M00848	S011	JP-05
F00227	M00772	S010	JP-05
F00260	M00811	S011	JP-05
F00242	M00849	S010	JP-05
F00261	M00850	S011	JP-05
F00262	M00851	S011	JP-05
F00242	M00852	S010	JP-05
F00257	M00853	S011	JP-05
F00263	M00774	S010	JP-05
F00242	M00854	S010	JP-05
F00263	M00855	S010	JP-05
F00264	M00803	S010	JP-05
F00213	M00752	S010	JP-05
F00263	M00752	S010	JP-05
F00265	M00856	S011	JP-05
F00250	M00857	S011	JP-05
F00242	M00858	S010	JP-05
F00221	M00859	S011	JP-05
F00266	M00792	S010	JP-05
F00230	M00860	S010	JP-05
F00223	M00861	S010	JP-05
F00221	M00862	S011	JP-05
F00267	M00863	S010	JP-05
F00268	M00850	S011	JP-05
F00244	M00864	S010	JP-05
F00269	M00865	S011	JP-05
F00218	M00809	S010	JP-05
F00247	M00828	S010	JP-05
F00213	M00829	S010	JP-05
F00227	M00866	S010	JP-05
F00223	M00867	S010	JP-05
F00227	M00753	S010	JP-05
F00222	M00824	S011	JP-05
F00268	M00760	S011	JP-05
F00244	M00864	S010	JP-05
F00221	M00802	S011	JP-05
F00244	M00715	S010	JP-05
F00270	M00868	S011	JP-05
F00212	M00763	S010	JP-05
F00271	M00734	S010	JP-05
F00237	M00869	S011	JP-05
F00271	M00870	S010	JP-05
F00251	M00871	S011	JP-05
F00237	M00872	S011	JP-05
F00272	M00873	S010	JP-05
F00263	M00855	S010	JP-05
F00263	M00874	S010	JP-05
F00250	M00862	S011	JP-05
F00227	M00875	S010	JP-05
F00237	M00876	S011	JP-05
F00227	M00772	S010	JP-05
F00268	M00808	S011	JP-05
F00227	M00877	S010	JP-05
F00213	M00806	S010	JP-05
F00227	M00777	S010	JP-05
F00227	M00753	S010	JP-05
F00251	M00825	S011	JP-05
F00253	M00802	S010	JP-05
F00216	M00878	S011	JP-05
F00248	M00865	S010	JP-05
F00237	M00879	S011	JP-05
F00213	M00797	S010	JP-05
F00253	M00880	S010	JP-05
F00254	M00741	S010	JP-05
F00227	M00753	S010	JP-05
F00227	M00881	S010	JP-05
F00213	M00761	S010	JP-05
F00213	M00882	S010	JP-05
F00213	M00771	S010	JP-05
F00227	M00753	S010	JP-05
F00273	M00850	S011	JP-05
F00250	M00791	S011	JP-05
F00216	M00883	S011	JP-05
F00242	M00785	S010	JP-05
F00242	M00785	S010	JP-05
F00227	M00772	S010	JP-05
F00227	M00866	S010	JP-05
F00227	M00884	S010	JP-05
F00216	M00885	S011	JP-05
F00227	M00886	S010	JP-05
F00213	M00809	S010	JP-05
F00227	M00887	S010	JP-05
F00213	M00888	S010	JP-05
F00213	M00889	S010	JP-05
F00242	M00890	S010	JP-05
F00218	M00809	S010	JP-05
F00274	M00891	S010	JP-05
F00216	M00892	S011	JP-05
F00273	M00760	S011	JP-05
F00272	M00893	S010	JP-05
F00230	M00803	S010	JP-05
F00266	M00894	S010	JP-05
F00213	M00895	S010	JP-05
F00237	M00896	S011	JP-05
F00242	M00849	S010	JP-05
F00248	M00884	S010	JP-05
F00275	M00897	S011	JP-05
F00271	M00898	S010	JP-05
F00276	M00841	S010	JP-05
F00223	M00899	S010	JP-05
F00213	M00829	S010	JP-05
F00223	M00737	S010	JP-05
F00213	M00900	S010	JP-05
F00213	M00893	S010	JP-05
F00277	M00828	S010	JP-05
F00214	M00901	S010	JP-05
F00223	M00902	S010	JP-05
F00278	M00903	S010	JP-05
F00223	M00748	S010	JP-05
F00279	M00904	S010	JP-05
F00275	M00905	S011	JP-05
F00213	M00906	S010	JP-05
F00223	M00907	S010	JP-05
F00277	M00908	S010	JP-05
F00253	M00845	S010	JP-05
F00223	M00909	S010	JP-05
F00275	M00910	S011	JP-05
F00271	M00764	S010	JP-05
F00223	M00911	S010	JP-05
F00244	M00715	S010	JP-05
F00271	M00912	S010	JP-05
F00242	M00913	S010	JP-05
F00275	M00914	S011	JP-05
F00275	M00915	S011	JP-05
F00223	M00760	S010	JP-05
F00266	M00774	S010	JP-05
F00242	M00774	S010	JP-05
F00250	M00822	S011	JP-05
F00212	M00770	S010	JP-05
F00223	M00802	S010	JP-05
F00275	M00916	S011	JP-05
F00280	M00917	S010	JP-05
F00242	M00918	S010	JP-05
F00265	M00764	S011	JP-05
F00266	M00919	S010	JP-05
F00223	M00740	S010	JP-05
F00281	M00850	S011	JP-05
F00266	M00919	S010	JP-05
F00213	M00803	S010	JP-05
F00242	M00752	S010	JP-05
F00280	M00715	S010	JP-05
F00277	M00920	S010	JP-05
F00275	M00824	S011	JP-05
F00258	M00920	S010	JP-05
F00242	M00921	S010	JP-05
F00242	M00814	S010	JP-05
F00282	M00893	S010	JP-05
F00213	M00717	S010	JP-05
F00283	M00739	S011	JP-05
F00227	M00753	S010	JP-05
F00227	M00753	S010	JP-05
F00244	M00803	S010	JP-05
F00271	M00860	S010	JP-05
F00242	M00922	S010	JP-05
F00282	M00923	S010	JP-05
F00218	M00924	S010	JP-05
F00280	M00715	S010	JP-05
F00280	M00715	S010	JP-05
F00244	M00715	S010	JP-05
F00280	M00715	S010	JP-05
F00284	M00925	S010	JP-05
F00280	M00715	S010	JP-05
F00218	M00855	S010	JP-05
F00227	M00718	S010	JP-05
F00264	M00926	S010	JP-05
F00285	M00875	S010	JP-05
F00280	M00730	S010	JP-05
F00242	M00927	S010	JP-05
F00286	M00803	S010	JP-05
F00227	M00772	S010	JP-05
F00242	M00928	S010	JP-05
F00223	M00929	S010	JP-05
F00280	M00930	S010	JP-05
F00212	M00931	S010	JP-05
F00218	M00932	S010	JP-05
F00223	M00933	S010	JP-05
F00227	M00772	S010	JP-05
F00227	M00753	S010	JP-05
F00227	M00753	S010	JP-05
F00227	M00746	S010	JP-05
F00223	M00934	S010	JP-05
F00212	M00752	S010	JP-05
F00271	M00715	S010	JP-05
F00287	M00752	S010	JP-05
F00271	M00935	S010	JP-05
F00242	M00803	S010	JP-05
F00214	M00936	S010	JP-05
F00227	M00937	S010	JP-05
F00242	M00785	S010	JP-05
F00223	M00803	S010	JP-05
F00230	M00797	S010	JP-05
F00280	M00938	S010	JP-05
F00237	M00766	S011	JP-05
F00230	M00727	S010	JP-05
F00237	M00939	S011	JP-05
F00230	M00740	S010	JP-05
F00214	M00828	S010	JP-05
F00253	M00855	S010	JP-05
F00223	M00850	S010	JP-05
F00237	M00873	S011	JP-05
F00213	M00940	S010	JP-05
F00274	M00941	S010	JP-05
F00280	M00757	S010	JP-05
F00237	M00942	S011	JP-05
F00237	M00943	S011	JP-05
F00214	M00763	S010	JP-05
F00213	M00944	S010	JP-05
F00213	M00936	S010	JP-05
F00214	M00936	S010	JP-05
F00230	M00774	S010	JP-05
F00213	M00829	S010	JP-05
F00213	M00767	S010	JP-05
F00213	M00945	S010	JP-05
F00237	M00872	S011	JP-05
F00271	M00828	S010	JP-05
F00237	M00848	S011	JP-05
F00248	M00946	S010	JP-05
F00248	M00947	S010	JP-05
F00286	M00948	S010	JP-05
F00253	M00949	S010	JP-05
F00230	M00760	S010	JP-05
F00213	M00923	S010	JP-05
F00213	M00940	S010	JP-05
F00288	M00884	S010	JP-05
F00233	M00950	S010	JP-05
F00213	M00738	S010	JP-05
F00248	M00803	S010	JP-05
F00214	M00920	S010	JP-05
F00212	M00833	S010	JP-05
F00227	M00753	S010	JP-05
F00227	M00951	S010	JP-05
F00285	M00718	S010	JP-05
F00213	M00821	S010	JP-05
F00227	M00830	S010	JP-05
F00253	M00952	S010	JP-05
F00265	M00953	S011	JP-05
F00248	M00902	S010	JP-05
F00271	M00849	S010	JP-05
F00213	M00954	S010	JP-05
F00213	M00934	S010	JP-05
F00247	M00955	S010	JP-05
F00289	M00729	S011	JP-05
F00213	M00956	S010	JP-05
F00290	M00957	S011	JP-05
F00223	M00888	S010	JP-05
F00213	M00936	S010	JP-05
F00271	M00958	S010	JP-05
F00227	M00772	S010	JP-05
F00213	M00959	S010	JP-05
F00227	M00753	S010	JP-05
F00213	M00729	S010	JP-05
F00291	M00729	S011	JP-05
F00262	M00960	S011	JP-05
F00271	M00961	S010	JP-05
F00223	M00774	S010	JP-05
F00287	M00774	S010	JP-05
F00213	M00829	S010	JP-05
F00226	M00803	S010	JP-05
F00231	M00871	S011	JP-05
F00251	M00853	S011	JP-05
F00227	M00753	S010	JP-05
F00292	M00812	S010	JP-05
F00287	M00937	S010	JP-05
F00247	M00955	S010	JP-05
F00212	M00830	S010	JP-05
F00227	M00962	S010	JP-05
F00226	M00963	S010	JP-05
F00213	M00964	S010	JP-05
F00278	M00829	S010	JP-05
F00251	M00965	S011	JP-05
F00293	M00850	S010	JP-05
F00227	M00966	S010	JP-05
F00223	M00967	S010	JP-05
F00262	M00960	S011	JP-05
F00227	M00968	S010	JP-05
F00271	M00855	S010	JP-05
F00223	M00828	S010	JP-05
F00286	M00969	S010	JP-05
F00294	M00970	S011	JP-05
F00251	M00970	S011	JP-05
F00227	M00753	S010	JP-05
F00223	M00739	S010	JP-05
F00280	M00715	S010	JP-05
F00227	M00866	S010	JP-05
F00223	M00802	S010	JP-05
F00214	M00803	S010	JP-05
F00278	M00971	S010	JP-05
F00286	M00972	S010	JP-05
F00271	M00870	S010	JP-05
F00295	M00973	S011	JP-05
F00226	M00770	S010	JP-05
F00247	M00829	S010	JP-05
F00223	M00911	S010	JP-05
F00232	M00974	S011	JP-05
F00295	M00825	S011	JP-05
F00296	M00830	S011	JP-05
F00288	M00881	S010	JP-05
F00217	M00738	S011	JP-05
F00271	M00803	S010	JP-05
F00271	M00975	S010	JP-05
F00251	M00976	S011	JP-05
F00217	M00977	S011	JP-05
F00271	M00923	S010	JP-05
F00271	M00978	S010	JP-05
F00280	M00930	S010	JP-05
F00278	M00979	S010	JP-05
F00287	M00752	S010	JP-05
F00212	M00752	S010	JP-05
F00287	M00855	S010	JP-05
F00297	M00980	S011	JP-05
F00298	M00926	S010	JP-05
F00271	M00981	S010	JP-05
F00295	M00965	S011	JP-05
F00280	M00947	S010	JP-05
F00278	M00982	S010	JP-05
F00232	M00746	S011	JP-05
F00280	M00732	S010	JP-05
F00271	M00845	S010	JP-05
F00242	M00854	S010	JP-05
F00217	M00983	S011	JP-05
F00270	M00739	S011	JP-05
F00299	M00977	S011	JP-05
F00300	M00802	S011	JP-05
F00223	M00802	S010	JP-05
F00299	M00729	S011	JP-05
F00301	M00984	S010	JP-05
F00227	M00985	S010	JP-05
F00255	M00986	S011	JP-05
F00242	M00922	S010	JP-05
F00247	M00987	S010	JP-05
F00274	M00988	S010	JP-05
F00242	M00760	S010	JP-05
F00302	M00989	S010	JP-05
F00278	M00903	S010	JP-05
F00278	M00918	S010	JP-05
F00242	M00911	S010	JP-05
F00300	M00990	S011	JP-05
F00242	M00991	S010	JP-05
F00212	M00992	S010	JP-05
F00232	M00993	S011	JP-05
F00242	M00994	S010	JP-05
F00242	M00995	S010	JP-05
F00217	M00869	S011	JP-05
F00227	M00937	S010	JP-05
F00247	M00996	S010	JP-05
F00280	M00715	S010	JP-05
F00227	M00753	S010	JP-05
F00212	M00909	S010	JP-05
F00242	M00997	S010	JP-05
F00242	M00998	S010	JP-05
F00227	M00861	S010	JP-05
F00271	M00727	S010	JP-05
F00253	M00938	S010	JP-05
F00212	M00752	S010	JP-05
F00271	M00860	S010	JP-05
F00247	M00999	S010	JP-05
F00247	M00932	S010	JP-05
F00242	M00845	S010	JP-05
F00247	M01000	S010	JP-05
F00280	M00715	S010	JP-05
F00242	M00995	S010	JP-05
F00223	M00760	S010	JP-05
F00223	M01001	S010	JP-05
F00280	M00930	S010	JP-05
F00217	M01002	S011	JP-05
F00227	M00891	S010	JP-05
F00227	M00753	S010	JP-05
F00283	M01003	S011	JP-05
F00271	M00923	S010	JP-05
F00223	M00802	S010	JP-05
F00223	M00880	S010	JP-05
F00227	M00772	S010	JP-05
F00247	M01004	S010	JP-05
F00303	M00791	S011	JP-05
F00226	M00780	S010	JP-05
F00271	M00764	S010	JP-05
F00216	M01005	S011	JP-05
F00223	M00765	S010	JP-05
F00288	M01006	S010	JP-05
F00217	M00869	S011	JP-05
F00244	M01007	S010	JP-05
F00248	M00981	S010	JP-05
F00271	M00959	S010	JP-05
F00227	M00753	S010	JP-05
F00280	M00715	S010	JP-05
F00271	M01008	S010	JP-05
F00271	M01009	S010	JP-05
F00271	M00729	S010	JP-05
F00304	M00975	S010	JP-05
F00304	M00947	S010	JP-05
F00253	M00944	S010	JP-05
F00223	M00718	S010	JP-05
F00212	M01010	S010	JP-05
F00244	M00948	S010	JP-05
F00288	M01011	S010	JP-05
F00304	M00771	S010	JP-05
F00212	M01012	S010	JP-05
F00217	M01013	S011	JP-05
F00288	M00752	S010	JP-05
F00302	M00752	S010	JP-05
F00253	M00752	S010	JP-05
F00226	M00979	S010	JP-05
F00303	M00942	S011	JP-05
F00303	M01014	S011	JP-05
F00244	M01015	S010	JP-05
F00283	M01003	S011	JP-05
F00244	M01016	S010	JP-05
F00227	M00995	S010	JP-05
F00271	M01017	S010	JP-05
F00293	M01018	S010	JP-05
F00213	M00964	S010	JP-05
F00233	M00833	S010	JP-05
F00293	M00923	S010	JP-05
F00244	M01019	S010	JP-05
F00227	M00753	S010	JP-05
F00227	M00866	S010	JP-05
F00226	M00997	S010	JP-05
F00214	M00774	S010	JP-05
F00302	M00950	S010	JP-05
F00248	M01020	S010	JP-05
F00226	M00949	S010	JP-05
F00262	M01021	S011	JP-05
F00212	M00736	S010	JP-05
F00226	M00936	S010	JP-05
F00213	M01022	S010	JP-05
F00262	M00986	S011	JP-05
F00244	M00715	S010	JP-05
F00217	M00869	S011	JP-05
F00244	M00797	S010	JP-05
F00226	M00770	S010	JP-05
F00213	M00954	S010	JP-05
F00213	M00820	S010	JP-05
F00212	M01023	S010	JP-05
F00305	M00732	S010	JP-05
F00293	M00764	S010	JP-05
F00304	M00902	S010	JP-05
F00214	M01024	S010	JP-05
F00213	M00741	S010	JP-05
F00305	M00995	S010	JP-05
F00244	M00715	S010	JP-05
F00213	M00809	S010	JP-05
F00213	M01025	S010	JP-05
F00213	M00845	S010	JP-05
F00305	M00803	S010	JP-05
F00280	M01016	S010	JP-05
F00226	M00813	S010	JP-05
F00226	M01026	S010	JP-05
F00306	M00803	S010	JP-05
F00302	M01012	S010	JP-05
F00213	M00809	S010	JP-05
F00307	M01027	S011	JP-05
F00213	M00923	S010	JP-05
F00271	M01028	S010	JP-05
F00212	M00752	S010	JP-05
F00227	M00752	S010	JP-05
F00244	M00715	S010	JP-05
F00214	M01029	S010	JP-05
F00306	M00809	S010	JP-05
F00306	M00995	S010	JP-05
F00308	M00981	S010	JP-05
F00214	M00995	S010	JP-05
F00271	M01030	S010	JP-05
F00278	M01031	S010	JP-05
F00247	M00732	S010	JP-05
F00271	M00870	S010	JP-05
F00214	M00912	S010	JP-05
F00292	M01032	S010	JP-05
F00212	M01018	S010	JP-05
F00271	M01033	S010	JP-05
F00271	M00963	S010	JP-05
F00248	M00803	S010	JP-05
F00235	M00926	S010	JP-05
F00306	M00979	S010	JP-05
F00309	M00809	S010	JP-05
F00310	M01034	S011	JP-05
F00212	M01035	S010	JP-05
F00226	M01036	S010	JP-05
F00280	M00715	S010	JP-05
F00231	M00760	S011	JP-05
F00271	M00989	S010	JP-05
F00280	M00995	S010	JP-05
F00278	M00718	S010	JP-05
F00235	M00981	S010	JP-05
F00278	M00997	S010	JP-05
F00227	M00753	S010	JP-05
F00248	M00956	S010	JP-05
F00247	M01037	S010	JP-05
F00248	M00776	S010	JP-05
F00248	M00845	S010	JP-05
F00214	M01031	S010	JP-05
F00235	M00997	S010	JP-05
F00278	M00903	S010	JP-05
F00278	M01038	S010	JP-05
F00235	M00881	S010	JP-05
F00227	M00772	S010	JP-05
F00304	M00803	S010	JP-05
F00280	M00715	S010	JP-05
F00227	M00753	S010	JP-05
F00231	M00934	S011	JP-05
F00280	M00930	S010	JP-05
F00244	M00864	S010	JP-05
F00244	M00764	S010	JP-05
F00227	M01039	S010	JP-05
F00248	M00843	S010	JP-05
F00278	M01040	S010	JP-05
F00280	M00949	S010	JP-05
F00227	M00753	S010	JP-05
F00244	M00715	S010	JP-05
F00278	M01041	S010	JP-05
F00244	M00864	S010	JP-05
F00244	M00864	S010	JP-05
F00212	M00937	S010	JP-05
F00248	M00934	S010	JP-05
F00247	M01042	S010	JP-05
F00255	M00986	S011	JP-05
F00271	M01043	S010	JP-05
F00271	M00729	S010	JP-05
F00248	M00828	S010	JP-05
F00311	M00774	S010	JP-05
F00227	M00900	S010	JP-05
F00248	M00948	S010	JP-05
F00292	M00841	S010	JP-05
F00278	M01044	S010	JP-05
F00227	M00828	S010	JP-05
F00244	M00891	S010	JP-05
F00280	M00963	S010	JP-05
F00226	M00780	S010	JP-05
F00226	M01026	S010	JP-05
F00285	M00803	S010	JP-05
F00285	M00802	S010	JP-05
F00292	M00942	S010	JP-05
F00212	M00752	S010	JP-05
F00226	M01045	S010	JP-05
F00244	M01046	S010	JP-05
F00285	M00774	S010	JP-05
F00271	M00797	S010	JP-05
F00248	M00863	S010	JP-05
F00226	M01047	S010	JP-05
F00271	M00818	S010	JP-05
F00271	M01048	S010	JP-05
F00247	M00803	S010	JP-05
F00262	M01049	S011	JP-05
F00226	M00997	S010	JP-05
F00285	M00776	S010	JP-05
F00278	M01050	S010	JP-05
F00212	M01051	S010	JP-05
F00304	M00881	S010	JP-05
F00280	M00750	S010	JP-05
F00212	M00866	S010	JP-05
F00227	M00753	S010	JP-05
F00233	M00736	S010	JP-05
F00247	M01052	S010	JP-05
F00233	M00884	S010	JP-05
F00292	M01053	S010	JP-05
F00288	M00803	S010	JP-05
F00212	M00921	S010	JP-05
F00227	M00803	S010	JP-05
F00288	M00909	S010	JP-05
F00271	M00841	S010	JP-05
F00214	M00936	S010	JP-05
F00247	M01054	S010	JP-05
F00292	M01055	S010	JP-05
F00271	M00740	S010	JP-05
F00271	M00855	S010	JP-05
F00288	M01006	S010	JP-05
F00288	M01056	S010	JP-05
F00280	M00852	S010	JP-05
F00233	M00830	S010	JP-05
F00226	M00718	S010	JP-05
F00226	M00780	S010	JP-05
F00286	M00972	S010	JP-05
F00214	M00818	S010	JP-05
F00214	M00936	S010	JP-05
F00262	M00926	S011	JP-05
F00280	M00715	S010	JP-05
F00253	M00909	S010	JP-05
F00271	M01057	S010	JP-05
F00280	M01058	S010	JP-05
F00226	M00932	S010	JP-05
F00288	M00920	S010	JP-05
F00214	M00996	S010	JP-05
F00280	M00768	S010	JP-05
[truncated: 119,991 more rows]
